# Supplementary material for: Label-free metabolic optical biomarkers track stem cell fate transition in real time
Source: Sci Adv. 2024 May 8;10(19):eadi6770. doi: 10.1126/sciadv.adi6770 (PMC11078180; doi:10.1126/sciadv.adi6770)
Supplement: Supplementary file 2 — Data S1 [file sciadv.adi6770_data_s1.zip]

Archive with 1 entries (1 files):
- adi6770_Data S1.xlsx
