# Supplementary material for: Label-free metabolic optical biomarkers track stem cell fate transition in real time
Source: Sci Adv. 2024 May 8;10(19):eadi6770. doi: 10.1126/sciadv.adi6770 (PMC11078180; doi:10.1126/sciadv.adi6770)
Supplement: Supplementary file 2 — Data S1 [file sciadv.adi6770_data_s1.zip › adi6770_Data S1.xlsx]

## Sheet: Sheet1
log number	feature name	abbreviation or alias for figure plot	location on knowledge graph	defination or implication	F1 score (in vitro culture)	F1 score (HSPC hierarchy)	TI (in vitro culture)	TI (HSPC hierarchy)
0	i_NADH_whole		-		0.933333	0.774194	-0.586504	-1			56 selected MOB features
1	ORR_FAD/NADH_original		mitochondira-signal strength-ORR	mitochondria OXPHOS	0.538961	0.841849	-0.0363179	-1			11 representative MOB features
2	ORR_FAD/NADH	ORR	mitochondira-signal strength-ORR	mitochondria OXPHOS subtracts the baseline in cytoplasm	0.962441	0.725212	1	1
3	abound_whole		-		0.712644	0.70137	-0.741845	0.248148		abbrivations
4	tbound_whole		-		0.87218	0.792453	-1	-1		glcm	Gray-Level Co-Occurrence Matrix
5	size_whole	cell size	morphology-size&shape	area of cell in the image	0.906863	0.627219	0.516603	0.870674		gldm	Gray Level Dependence Matrix
6	size_mito		morphology-size&shape	size of mitochondria	0.901478	0.590769	0.534745	1		glrlm	Gray Level Run Length Matrix
7	size_cytoplasm		morphology-size&shape	size of cytoplasm/nucleus	0.834197	0.605882	0.470096	0.743406		ngtdm	Neighbouring Gray Tone Difference Matrix
8	size_mito_normalized		morphology-size&shape	mitochondria size normalized by cell size	0.808511	0.543131	0.627591	0.276653
9	circularity		morphology-size&shape	circularity of cell mask	0.772118	0.628571	-0.355815	-1
10	eccentricity		morphology-size&shape	eccentricity of cell mask	0.650888	0.630682	0.186141	1
11	axisA		morphology-size&shape	long axis of cell mask	0.893827	0.637168	0.491229	1
12	axisB		morphology-size&shape	short axis of cell mask	0.86514	0.619048	0.537758	0.653995
13	i_NADH_polarity		morphology-polarity	polarity of NADH distribution in the cell	0.754821	0.523077	1	-0.357551
14	tbound_NADH_polarity		morphology-polarity		0.678063	0.588921	0.902489	0.559235
15	abound_NADH_polarity		morphology-polarity		0.763441	0.537037	-0.445356	1
16	ORR_polarity		morphology-polarity		0.733333	0.70137	0.12128	-0.866307
17	mitomask_glcm_DifferenceVariance		morphology-mitochondria dispersion	Difference variance of gray-level co-occurrence matrix calculated from mitochondria mask	0.729805	0.680233	-0.630168	1
18	mitomask_glcm_Idm		morphology-mitochondria dispersion		0.750685	0.648649	0.828064	-1
19	mitomask_glcm_MaximumProbability		morphology-mitochondria dispersion		0.758242	0.628399	-0.559808	-0.96414
20	mitomask_gldm_GrayLevelVariance		morphology-mitochondria dispersion		0.743802	0.722689	0.476662	1
21	mitomask_gldm_DependenceEntropy		morphology-mitochondria dispersion		0.834197	0.581006	0.64842	0.281548
22	mitomask_glrlm_GrayLevelVariance		morphology-mitochondria dispersion		0.69914	0.533742	-1	1
23	mitomask_glrlm_GrayLevelNonUniformityNormalized		morphology-mitochondria dispersion		0.69914	0.533742	1	-1
24	mitomask_ngtdm_Complexity		morphology-mitochondria dispersion		0.770889	0.63253	-1	1
25	i_NADH-mito-original_firstorder_10Percentile		mitochondria-signal strength-NAD(P)H	10 percentile of NAD(P)H intensity in the mitochondria region	0.910843	0.734043	-0.667126	-1
26	i_NADH-mito-original_firstorder_90Percentile		mitochondria-signal strength-NAD(P)H		0.900726	0.759563	-0.654902	-1
27	i_NADH-mito-original_firstorder_Entropy		mitochondria-statistical distributioin-NAD(P)H	Entropy of NAD(P)H intensity in the mitochondria region	0.829897	0.547692	0.913496	-1
28	i_NADH-mito-original_firstorder_InterquartileRange		mitochondria-statistical distributioin-NAD(P)H		0.837563	0.780488	-0.588008	-1
29	i_NADH-mito-original_firstorder_Kurtosis		mitochondria-statistical distributioin-NAD(P)H		0.758065	0.428094	-1	0.797593
30	i_NADH-mito-original_firstorder_Mean	NAD(P)H average_mitochondria	mitochondria-signal strength-NAD(P)H		0.913876	0.729805	-0.644426	-1
31	i_NADH-mito-original_firstorder_Median		mitochondria-signal strength-NAD(P)H		0.906024	0.736264	-0.622351	-1
32	i_NADH-mito-original_firstorder_Skewness		mitochondria-statistical distributioin-NAD(P)H		0.764228	0.464968	-0.710128	-0.0455238
33	i_NADH-mito-original_firstorder_Uniformity		mitochondria-statistical distributioin-NAD(P)H		0.818653	0.523659	-0.905046	1
34	i_NADH-mito-original_firstorder_Variance		mitochondria-statistical distributioin-NAD(P)H		0.882927	0.818898	-0.675617	-1
35	i_NADH-mito-original_glcm_DifferenceVariance		mitochondria-spatial variance-NAD(P)H		0.886199	0.657459	-0.808642	-0.273411
36	i_NADH-mito-original_glcm_Idm		mitochondria-spatial variance-NAD(P)H		0.847716	0.67036	0.574252	-1
37	i_NADH-mito-original_glcm_MaximumProbability		mitochondria-spatial variance-NAD(P)H		0.866499	0.482972	-0.800422	-0.221199
38	i_NADH-mito-original_gldm_DependenceEntropy		mitochondria-spatial variance-NAD(P)H		0.887781	0.579882	0.644374	-1
39	i_NADH-mito-original_gldm_GrayLevelVariance		mitochondria-spatial variance-NAD(P)H		0.810526	0.643678	-0.555573	-1
40	i_NADH-mito-original_glrlm_GrayLevelNonUniformityNormalized		mitochondria-spatial variance-NAD(P)H		0.83376	0.5375	-0.886024	1
41	i_NADH-mito-original_glrlm_GrayLevelVariance	NAD(P)H GLRLM GLV_mitochondria	mitochondria-spatial variance-NAD(P)H		0.822917	0.668555	-0.585379	-1
42	i_NADH-mito-original_ngtdm_Complexity		mitochondria-spatial variance-NAD(P)H		0.847118	0.610465	-0.601793	-1
43	i_NADH-cyto-original_firstorder_10Percentile		cytoplasm/nucleus-signal strength-NAD(P)H		0.974828	0.81519	-0.973323	-1
44	i_NADH-cyto-original_firstorder_90Percentile		cytoplasm/nucleus-signal strength-NAD(P)H		0.92823	0.758808	-0.607337	-1
45	i_NADH-cyto-original_firstorder_Entropy		cytoplasm/nucleus-statistical distributioin-NAD(P)H		0.672619	0.678161	-0.619164	0.745131
46	i_NADH-cyto-original_firstorder_InterquartileRange		cytoplasm/nucleus-statistical distributioin-NAD(P)H		0.77748	0.70195	-0.141587	-1
47	i_NADH-cyto-original_firstorder_Kurtosis		cytoplasm/nucleus-statistical distributioin-NAD(P)H		0.678063	0.768817	0.109555	-1
48	i_NADH-cyto-original_firstorder_Mean	NAD(P)H average_cytoplasm/nucleus	cytoplasm/nucleus-signal strength-NAD(P)H		0.967442	0.790451	-0.756837	-1
49	i_NADH-cyto-original_firstorder_Median		cytoplasm/nucleus-signal strength-NAD(P)H		0.960187	0.808081	-0.792293	-1
50	i_NADH-cyto-original_firstorder_Skewness		cytoplasm/nucleus-statistical distributioin-NAD(P)H		0.789189	0.730769	0.663494	-1
51	i_NADH-cyto-original_firstorder_Uniformity		cytoplasm/nucleus-statistical distributioin-NAD(P)H		0.646341	0.694678	0.77417	-0.824886
52	i_NADH-cyto-original_firstorder_Variance		cytoplasm/nucleus-statistical distributioin-NAD(P)H		0.841837	0.783069	-0.36533	-1
53	i_NADH-cyto-original_glcm_DifferenceVariance		cytoplasm/nucleus-spatial variance-NAD(P)H		0.853598	0.559486	-0.801688	0.734585
54	i_NADH-cyto-original_glcm_Idm		cytoplasm/nucleus-spatial variance-NAD(P)H		0.704545	0.644776	1	-1
55	i_NADH-cyto-original_glcm_MaximumProbability		cytoplasm/nucleus-spatial variance-NAD(P)H		0.632219	0.726287	1	-1
56	i_NADH-cyto-original_gldm_DependenceEntropy		cytoplasm/nucleus-spatial variance-NAD(P)H		0.696629	0.674095	0.12152	0.316864
57	i_NADH-cyto-original_gldm_GrayLevelVariance		cytoplasm/nucleus-spatial variance-NAD(P)H		0.670554	0.588235	0.688605	0.333534
58	i_NADH-cyto-original_glrlm_GrayLevelNonUniformityNormalized		cytoplasm/nucleus-spatial variance-NAD(P)H		0.666667	0.691218	0.609897	-0.800843
59	i_NADH-cyto-original_glrlm_GrayLevelVariance		cytoplasm/nucleus-spatial variance-NAD(P)H		0.683908	0.592593	0.717025	0.241823
60	i_NADH-cyto-original_ngtdm_Complexity		cytoplasm/nucleus-spatial variance-NAD(P)H		0.730769	0.630952	-1	1
61	i_NADH-compartment-original_firstorder_10Percentile		compartmentalization-signal strength-NAD(P)H		0.767568	0.6703	0.997945	1
62	i_NADH-compartment-original_firstorder_90Percentile		compartmentalization-signal strength-NAD(P)H		0.731844	0.666667	0.189622	-1
63	i_NADH-compartment-original_firstorder_Entropy		compartmentalization-statistical distributioin-NAD(P)H		0.798928	0.666667	0.89883	-0.885943
64	i_NADH-compartment-original_firstorder_InterquartileRange		compartmentalization-statistical distributioin-NAD(P)H		0.72067	0.676471	-0.540176	-1
65	i_NADH-compartment-original_firstorder_Kurtosis		compartmentalization-statistical distributioin-NAD(P)H		0.66474	0.634731	-0.0426736	1
66	i_NADH-compartment-original_firstorder_Mean		compartmentalization-signal strength-NAD(P)H		0.787062	0.64095	1	-1
67	i_NADH-compartment-original_firstorder_Median		compartmentalization-signal strength-NAD(P)H		0.793566	0.635015	1	-1
68	i_NADH-compartment-original_firstorder_Skewness		compartmentalization-statistical distributioin-NAD(P)H		0.813648	0.606061	-0.918443	1
69	i_NADH-compartment-original_firstorder_Uniformity		compartmentalization-statistical distributioin-NAD(P)H		0.753463	0.635015	-0.882963	0.87178
70	i_NADH-compartment-original_firstorder_Variance		compartmentalization-statistical distributioin-NAD(P)H		0.698592	0.662687	-0.456906	-1
71	i_NADH-compartment-original_glcm_DifferenceVariance		compartmentalization-spatial variance-NAD(P)H		0.754098	0.597561	-0.84366	-0.51122
72	i_NADH-compartment-original_glcm_Idm		compartmentalization-spatial variance-NAD(P)H		0.8125	0.629738	0.497459	1
73	i_NADH-compartment-original_glcm_MaximumProbability		compartmentalization-spatial variance-NAD(P)H		0.755556	0.57485	-1	0.450468
74	i_NADH-compartment-original_gldm_DependenceEntropy		compartmentalization-spatial variance-NAD(P)H		0.829396	0.655172	0.797408	-0.656456
75	i_NADH-compartment-original_gldm_GrayLevelVariance		compartmentalization-spatial variance-NAD(P)H		0.771739	0.611621	-0.754612	-0.810618
76	i_NADH-compartment-original_glrlm_GrayLevelNonUniformityNormalized		compartmentalization-spatial variance-NAD(P)H		0.772603	0.622754	-0.814266	0.882008
77	i_NADH-compartment-original_glrlm_GrayLevelVariance		compartmentalization-spatial variance-NAD(P)H		0.775068	0.620061	-0.775777	-0.803195
78	i_NADH-compartment-original_ngtdm_Complexity		compartmentalization-spatial variance-NAD(P)H		0.753388	0.649123	-0.328255	-1
79	ORR-mito-original_firstorder_10Percentile		mitochondria-signal strength-ORR		0.779841	0.841584	-0.626253	-1
80	ORR-mito-original_firstorder_90Percentile		mitochondria-signal strength-ORR		0.597484	0.848635	0.214104	-1
81	ORR-mito-original_firstorder_Entropy		mitochondria-statistical distributioin-ORR		0.618619	0.683333	0.240858	-1
82	ORR-mito-original_firstorder_InterquartileRange		mitochondria-statistical distributioin-ORR		0.831169	0.747312	1	-1
83	ORR-mito-original_firstorder_Kurtosis		mitochondria-statistical distributioin-ORR		0.619632	0.626866	0.75345	1
84	ORR-mito-original_firstorder_Mean		mitochondria-signal strength-ORR		0.730245	0.840796	-0.0670092	-1
85	ORR-mito-original_firstorder_Median		mitochondria-signal strength-ORR		0.732782	0.831683	-0.109039	-1
86	ORR-mito-original_firstorder_Skewness		mitochondria-statistical distributioin-ORR		0.62614	0.683333	0.443555	1
87	ORR-mito-original_firstorder_Uniformity		mitochondria-statistical distributioin-ORR		0.601227	0.657143	0.0781833	1
88	ORR-mito-original_firstorder_Variance		mitochondria-statistical distributioin-ORR		0.828125	0.778068	1	-1
89	ORR-mito-original_glcm_DifferenceVariance		mitochondria-spatial variance-ORR		0.730337	0.594595	-0.652741	1
90	ORR-mito-original_glcm_Idm		mitochondria-spatial variance-ORR		0.708571	0.689076	0.751143	-1
91	ORR-mito-original_glcm_MaximumProbability		mitochondria-spatial variance-ORR		0.816754	0.570588	-0.602708	1
92	ORR-mito-original_gldm_DependenceEntropy		mitochondria-spatial variance-ORR		0.760331	0.710744	0.623718	-1
93	ORR-mito-original_gldm_GrayLevelVariance	ORR GLDM GLV	mitochondria-spatial variance-ORR		0.810526	0.755435	-0.640087	-1
94	ORR-mito-original_glrlm_GrayLevelNonUniformityNormalized		mitochondria-spatial variance-ORR		0.616314	0.659091	0.0835402	1
95	ORR-mito-original_glrlm_GrayLevelVariance		mitochondria-spatial variance-ORR		0.794667	0.753388	-0.628691	-1
96	ORR-mito-original_ngtdm_Complexity		mitochondria-spatial variance-ORR		0.713483	0.623955	-0.571541	-1
97	abound-mito-original_firstorder_10Percentile		mitochondria-signal strength-a_bound		0.874372	0.613095	-0.920479	-0.522076
98	abound-mito-original_firstorder_90Percentile		mitochondria-signal strength-a_bound		0.827225	0.58642	-1	0.437578
99	abound-mito-original_firstorder_Entropy		mitochondria-statistical distributioin-a_bound		0.796834	0.688525	0.486968	0.490678
100	abound-mito-original_firstorder_InterquartileRange		mitochondria-statistical distributioin-a_bound		0.656716	0.626866	0.338798	1
101	abound-mito-original_firstorder_Kurtosis		mitochondria-statistical distributioin-a_bound		0.745946	0.73107	0.182055	-1
102	abound-mito-original_firstorder_Mean		mitochondria-signal strength-a_bound		0.865823	0.594752	-0.986035	-0.194979
103	abound-mito-original_firstorder_Median		mitochondria-signal strength-a_bound		0.871537	0.634286	-0.996799	-0.282653
104	abound-mito-original_firstorder_Skewness		mitochondria-statistical distributioin-a_bound		0.738889	0.736559	0.972483	1
105	abound-mito-original_firstorder_Uniformity		mitochondria-statistical distributioin-a_bound		0.821705	0.71916	-0.471961	-0.495974
106	abound-mito-original_firstorder_Variance		mitochondria-statistical distributioin-a_bound		0.705202	0.575	0.283747	1
107	abound-mito-original_glcm_DifferenceVariance		mitochondria-spatial variance-a_bound		0.776596	0.54878	-0.664783	-0.00103077
108	abound-mito-original_glcm_Idm		mitochondria-spatial variance-a_bound		0.712251	0.634831	0.524264	0.129636
109	abound-mito-original_glcm_MaximumProbability		mitochondria-spatial variance-a_bound		0.838046	0.710997	-0.547269	0.0890943
110	abound-mito-original_gldm_DependenceEntropy		mitochondria-spatial variance-a_bound		0.854962	0.626781	0.630755	1
111	abound-mito-original_gldm_GrayLevelVariance		mitochondria-spatial variance-a_bound		0.796791	0.623529	-0.907325	0.608196
112	abound-mito-original_glrlm_GrayLevelNonUniformityNormalized		mitochondria-spatial variance-a_bound		0.841837	0.724409	-0.517661	-0.608746
113	abound-mito-original_glrlm_GrayLevelVariance		mitochondria-spatial variance-a_bound		0.798942	0.625731	-0.872019	0.596888
114	abound-mito-original_ngtdm_Complexity		mitochondria-spatial variance-a_bound		0.651026	0.659341	-0.140749	-0.733365
115	abound-cyto-original_firstorder_10Percentile		cytoplasm/nucleus-signal strength-a_bound		0.747191	0.653409	-0.46708	0.0191996
116	abound-cyto-original_firstorder_90Percentile		cytoplasm/nucleus-signal strength-a_bound		0.731302	0.779841	0.544761	1
117	abound-cyto-original_firstorder_Entropy		cytoplasm/nucleus-statistical distributioin-a_bound		0.730878	0.718987	-0.570573	0.218263
118	abound-cyto-original_firstorder_InterquartileRange		cytoplasm/nucleus-statistical distributioin-a_bound		0.727273	0.705556	0.317008	1
119	abound-cyto-original_firstorder_Kurtosis		cytoplasm/nucleus-statistical distributioin-a_bound		0.754821	0.750617	0.747751	-1
120	abound-cyto-original_firstorder_Mean	abound average_cytoplasm/nucleus	cytoplasm/nucleus-signal strength-a_bound		0.674556	0.71159	-0.435858	0.543873
121	abound-cyto-original_firstorder_Median		cytoplasm/nucleus-signal strength-a_bound		0.658754	0.706522	-0.384366	0.511737
122	abound-cyto-original_firstorder_Skewness		cytoplasm/nucleus-statistical distributioin-a_bound		0.656891	0.564417	-0.445118	-1
123	abound-cyto-original_firstorder_Uniformity		cytoplasm/nucleus-statistical distributioin-a_bound		0.743017	0.747525	0.621777	-0.296886
124	abound-cyto-original_firstorder_Variance		cytoplasm/nucleus-statistical distributioin-a_bound		0.810667	0.698324	0.476754	1
125	abound-cyto-original_glcm_DifferenceVariance		cytoplasm/nucleus-spatial variance-a_bound		0.719101	0.714681	-0.0765218	1
126	abound-cyto-original_glcm_Idm		cytoplasm/nucleus-spatial variance-a_bound		0.726761	0.697297	0.316631	-0.156235
127	abound-cyto-original_glcm_MaximumProbability		cytoplasm/nucleus-spatial variance-a_bound		0.696884	0.772834	0.0397576	0.972362
128	abound-cyto-original_gldm_DependenceEntropy		cytoplasm/nucleus-spatial variance-a_bound		0.620061	0.695876	-0.309108	0.329932
129	abound-cyto-original_gldm_GrayLevelVariance		cytoplasm/nucleus-spatial variance-a_bound		0.790451	0.697051	-0.536311	1
130	abound-cyto-original_glrlm_GrayLevelNonUniformityNormalized		cytoplasm/nucleus-spatial variance-a_bound		0.730337	0.74	0.640956	-0.687187
131	abound-cyto-original_glrlm_GrayLevelVariance		cytoplasm/nucleus-spatial variance-a_bound		0.781915	0.684492	-0.530213	1
132	abound-cyto-original_ngtdm_Complexity		cytoplasm/nucleus-spatial variance-a_bound		0.674487	0.742857	-0.0969575	1
133	abound-compartment-original_firstorder_10Percentile		compartmentalization-signal strength-a_bound		0.73224	0.73224	-0.459915	-1
134	abound-compartment-original_firstorder_90Percentile		compartmentalization-signal strength-a_bound		0.879397	0.779221	-1	-1
135	abound-compartment-original_firstorder_Entropy		compartmentalization-statistical distributioin-a_bound		0.817708	0.57485	0.548418	0.868509
136	abound-compartment-original_firstorder_InterquartileRange		compartmentalization-statistical distributioin-a_bound		0.662757	0.567335	0.182146	1
137	abound-compartment-original_firstorder_Kurtosis		compartmentalization-statistical distributioin-a_bound		0.722222	0.622093	-0.49061	-0.763125
138	abound-compartment-original_firstorder_Mean	abound average_compartmentalization	compartmentalization-signal strength-a_bound		0.856423	0.817259	-1	-1
139	abound-compartment-original_firstorder_Median		compartmentalization-signal strength-a_bound		0.852792	0.801047	-1	-1
140	abound-compartment-original_firstorder_Skewness		compartmentalization-statistical distributioin-a_bound		0.627219	0.563467	0.30235	-0.35537
141	abound-compartment-original_firstorder_Uniformity		compartmentalization-statistical distributioin-a_bound		0.816754	0.605882	-0.549583	-0.778691
142	abound-compartment-original_firstorder_Variance		compartmentalization-statistical distributioin-a_bound		0.70317	0.62259	-0.45445	0.547759
143	abound-compartment-original_glcm_DifferenceVariance		compartmentalization-spatial variance-a_bound		0.698864	0.717678	-1	-1
144	abound-compartment-original_glcm_Idm		compartmentalization-spatial variance-a_bound		0.666667	0.648501	0.163952	0.75233
145	abound-compartment-original_glcm_MaximumProbability		compartmentalization-spatial variance-a_bound		0.787062	0.547692	-0.494521	-1
146	abound-compartment-original_gldm_DependenceEntropy		compartmentalization-spatial variance-a_bound		0.868687	0.639566	0.646626	0.637471
147	abound-compartment-original_gldm_GrayLevelVariance		compartmentalization-spatial variance-a_bound		0.609231	0.684783	-0.894461	-0.389577
148	abound-compartment-original_glrlm_GrayLevelNonUniformityNormalized		compartmentalization-spatial variance-a_bound		0.8125	0.583333	-0.582768	-0.53458
149	abound-compartment-original_glrlm_GrayLevelVariance		compartmentalization-spatial variance-a_bound		0.640719	0.530488	-1	-0.222843
150	abound-compartment-original_ngtdm_Complexity		compartmentalization-spatial variance-a_bound		0.712644	0.716578	0.150593	-1
151	tbound-mito-original_firstorder_10Percentile		mitochondria-signal strength-t_bound		0.907767	0.697406	-1	-1
152	tbound-mito-original_firstorder_90Percentile		mitochondria-signal strength-t_bound		0.765027	0.728261	-1	-1
153	tbound-mito-original_firstorder_Entropy		mitochondria-statistical distributioin-t_bound		0.794667	0.560241	0.598225	-1
154	tbound-mito-original_firstorder_InterquartileRange		mitochondria-statistical distributioin-t_bound		0.78836	0.624309	0.283887	0.289962
155	tbound-mito-original_firstorder_Kurtosis		mitochondria-statistical distributioin-t_bound		0.489796	0.467105	0.692655	1
156	tbound-mito-original_firstorder_Mean	tbound average_mitochondria	mitochondria-signal strength-t_bound		0.876574	0.789189	-1	-1
157	tbound-mito-original_firstorder_Median		mitochondria-signal strength-t_bound		0.8933	0.797844	-1	-1
158	tbound-mito-original_firstorder_Skewness		mitochondria-statistical distributioin-t_bound		0.656627	0.60479	0.990373	1
159	tbound-mito-original_firstorder_Uniformity		mitochondria-statistical distributioin-t_bound		0.795812	0.534161	-0.505032	1
160	tbound-mito-original_firstorder_Variance		mitochondria-statistical distributioin-t_bound		0.780749	0.488746	0.272858	0.634643
161	tbound-mito-original_glcm_DifferenceVariance		mitochondria-spatial variance-t_bound		0.760108	0.6703	-0.524669	-0.450063
162	tbound-mito-original_glcm_Idm		mitochondria-spatial variance-t_bound		0.728291	0.601719	0.898564	0.419698
163	tbound-mito-original_glcm_MaximumProbability		mitochondria-spatial variance-t_bound		0.816537	0.569697	-0.423873	1
164	tbound-mito-original_gldm_DependenceEntropy		mitochondria-spatial variance-t_bound		0.86514	0.59824	0.797348	-1
165	tbound-mito-original_gldm_GrayLevelVariance	tbound GLDM GLV_mitochondria	mitochondria-spatial variance-t_bound		0.74221	0.642254	-0.539888	-0.772792
166	tbound-mito-original_glrlm_GrayLevelNonUniformityNormalized		mitochondria-spatial variance-t_bound		0.779841	0.540373	-0.479574	1
167	tbound-mito-original_glrlm_GrayLevelVariance		mitochondria-spatial variance-t_bound		0.756303	0.62069	-0.527337	-0.979146
168	tbound-mito-original_ngtdm_Complexity		mitochondria-spatial variance-t_bound		0.58642	0.63662	-0.0494407	-1
169	tbound-cyto-original_firstorder_10Percentile		cytoplasm/nucleus-signal strength-t_bound		0.898765	0.704545	-1	-1
170	tbound-cyto-original_firstorder_90Percentile		cytoplasm/nucleus-signal strength-t_bound		0.674487	0.712329	-0.509126	-0.30293
171	tbound-cyto-original_firstorder_Entropy		cytoplasm/nucleus-statistical distributioin-t_bound		0.693642	0.593472	-0.322237	-0.0920896
172	tbound-cyto-original_firstorder_InterquartileRange		cytoplasm/nucleus-statistical distributioin-t_bound		0.844784	0.621469	0.296002	0.387146
173	tbound-cyto-original_firstorder_Kurtosis		cytoplasm/nucleus-statistical distributioin-t_bound		0.532895	0.585075	0.294946	0.632861
174	tbound-cyto-original_firstorder_Mean	tbound average_cytoplasm/nucleus	cytoplasm/nucleus-signal strength-t_bound		0.834197	0.744444	-1	-1
175	tbound-cyto-original_firstorder_Median		cytoplasm/nucleus-signal strength-t_bound		0.840206	0.742382	-1	-1
176	tbound-cyto-original_firstorder_Skewness		cytoplasm/nucleus-statistical distributioin-t_bound		0.714286	0.618497	0.236502	0.777365
177	tbound-cyto-original_firstorder_Uniformity		cytoplasm/nucleus-statistical distributioin-t_bound		0.686047	0.613636	0.332203	1
178	tbound-cyto-original_firstorder_Variance		cytoplasm/nucleus-statistical distributioin-t_bound		0.835052	0.554217	0.251118	0.669922
179	tbound-cyto-original_glcm_DifferenceVariance		cytoplasm/nucleus-spatial variance-t_bound		0.696884	0.549254	0.132586	1
180	tbound-cyto-original_glcm_Idm		cytoplasm/nucleus-spatial variance-t_bound		0.745856	0.60767	0.334011	0.0551091
181	tbound-cyto-original_glcm_MaximumProbability		cytoplasm/nucleus-spatial variance-t_bound		0.654867	0.580838	0.234942	0.810558
182	tbound-cyto-original_gldm_DependenceEntropy		cytoplasm/nucleus-spatial variance-t_bound		0.696884	0.638889	0.0844006	-0.77095
183	tbound-cyto-original_gldm_GrayLevelVariance		cytoplasm/nucleus-spatial variance-t_bound		0.730337	0.567073	-0.324127	1
184	tbound-cyto-original_glrlm_GrayLevelNonUniformityNormalized		cytoplasm/nucleus-spatial variance-t_bound		0.672566	0.625352	0.351076	0.890368
185	tbound-cyto-original_glrlm_GrayLevelVariance		cytoplasm/nucleus-spatial variance-t_bound		0.726761	0.560976	-0.361713	1
186	tbound-cyto-original_ngtdm_Complexity		cytoplasm/nucleus-spatial variance-t_bound		0.638806	0.599407	-0.107549	1
187	tbound-compartment-original_firstorder_10Percentile		compartmentalization-signal strength-t_bound		0.656805	0.596591	0.0417207	0.221197
188	tbound-compartment-original_firstorder_90Percentile		compartmentalization-signal strength-t_bound		0.749311	0.622478	-0.887837	-1
189	tbound-compartment-original_firstorder_Entropy		compartmentalization-statistical distributioin-t_bound		0.766304	0.581395	0.424098	-1
190	tbound-compartment-original_firstorder_InterquartileRange		compartmentalization-statistical distributioin-t_bound		0.732782	0.600567	0.149524	-0.310144
191	tbound-compartment-original_firstorder_Kurtosis		compartmentalization-statistical distributioin-t_bound		0.702247	0.585507	0.0233275	1
192	tbound-compartment-original_firstorder_Mean	tbound average_compartmentalization	compartmentalization-signal strength-t_bound		0.740947	0.691218	-1	-1
193	tbound-compartment-original_firstorder_Median		compartmentalization-signal strength-t_bound		0.760331	0.703911	-1	-1
194	tbound-compartment-original_firstorder_Skewness		compartmentalization-statistical distributioin-t_bound		0.653061	0.682927	1	1
195	tbound-compartment-original_firstorder_Uniformity		compartmentalization-statistical distributioin-t_bound		0.762943	0.577259	-0.379516	1
196	tbound-compartment-original_firstorder_Variance		compartmentalization-statistical distributioin-t_bound		0.654971	0.637119	0.062393	-0.673059
197	tbound-compartment-original_glcm_DifferenceVariance		compartmentalization-spatial variance-t_bound		0.715493	0.609971	-0.499384	-1
198	tbound-compartment-original_glcm_Idm		compartmentalization-spatial variance-t_bound		0.664723	0.61236	0.551822	1
199	tbound-compartment-original_glcm_MaximumProbability		compartmentalization-spatial variance-t_bound		0.739726	0.603989	-0.433698	1
200	tbound-compartment-original_gldm_DependenceEntropy		compartmentalization-spatial variance-t_bound		0.841026	0.597101	0.928203	-1
201	tbound-compartment-original_gldm_GrayLevelVariance		compartmentalization-spatial variance-t_bound		0.670588	0.572289	-0.267149	-0.913191
202	tbound-compartment-original_glrlm_GrayLevelNonUniformityNormalized		compartmentalization-spatial variance-t_bound		0.742382	0.593023	-0.376816	1
203	tbound-compartment-original_glrlm_GrayLevelVariance		compartmentalization-spatial variance-t_bound		0.672566	0.570571	-0.253276	-1
204	tbound-compartment-original_ngtdm_Complexity		compartmentalization-spatial variance-t_bound		0.678261	0.600583	0.215064	-1
